# Supplementary material for: Convalescent Plasma Efficacy in Life-Threatening COVID-19 Patients Admitted to the ICU: A Retrospective Cohort Study
Source: J Clin Med. 2021 May 14;10(10):2113. doi: 10.3390/jcm10102113 (PMC8153619; doi:10.3390/jcm10102113)
Supplement: Supplementary file 1 [file jcm-10-02113-s001.zip]

Archive with 1 entries (1 files):
- jcm-1178252-supplementary.pdf
